# Supplementary material for: Unsupervised Clustering in Neurocritical Care: A Systematic Review
Source: Neurocrit Care. 2024 Nov 19;42(3):1074–86. doi: 10.1007/s12028-024-02140-w (PMC12137476; doi:10.1007/s12028-024-02140-w)
Supplement: Supplementary file 2 — Electronic supplementary material (EXCEL 120 KB) [file 12028_2024_2140_MOESM2_ESM.xlsx]

## Sheet: Search terms
	Medline	Elsevier	Clarivate
Platform	PubMed	Scopus	Web of Science
Date	11.07.2023	14.07.2023	11.07.2023
Searches
Search result	331	507	495
Search name	PM6	PM2	WS2
Filter	Classical Article, Clinical Study, Clinical Trial, Clinical Trial, Phase I, Clinical Trial, Phase II, Clinical Trial, Phase III, Clinical Trial, Phase IV, Multicenter Study, Observational Study, Randomized Controlled Trial, Humans, English.	( LIMIT-TO ( SUBJAREA , "MEDI" ) OR LIMIT-TO ( SUBJAREA , "NEUR" ) OR LIMIT-TO ( SUBJAREA , "COMP" ) ) AND ( LIMIT-TO ( DOCTYPE , "ar" ) ) AND ( LIMIT-TO ( LANGUAGE , "English" ) )	English (Languages) and Article (Document Types)
Diseases (traumatic brain injury, subarachnoid hemorrhage, intracerebral hemorrhage, acute ischemic stroke, hypoxic brain injury following cardiac arrest)	tbi traumatic brain injury[MeSH Terms] OR Traumatic brain injury OR head* OR cranial trauma OR closed head injury OR brain trauma OR acquired brain injury OR skull fracture OR intracranial injury OR cerebral trauma OR neurotrauma OR tbi OR acute stroke[MeSH Terms] OR brain bleeding OR subarachnoid OR sah OR stroke OR subarachnoid hemorrhage[MeSH Terms] OR cerebral haemorrhage OR intracerebral hae…	( TITLE-ABS-KEY ( ( traumatic AND brain AND injury ) OR head* OR ( cranial AND trauma ) OR ( closed AND head AND injury ) OR ( brain AND trauma ) OR ( acquired AND brain AND injury ) OR ( skull AND fracture ) OR ( intracranial AND injury ) OR ( cerebral AND trauma ) OR neurotrauma OR tbi OR ( brain AND bleeding ) OR subarachnoid OR sah OR stroke OR ( intracerebral AND bleed ) OR ( intracerebral A…	traumatic brain injury[MeSH Terms] OR brain trauma OR acquired brain injury OR neurotrauma OR head trauma OR (subarachnoid hemorrhage [MeSH Terms]) OR subarachnoid OR sah OR acute stroke[MeSH Terms] OR intracerebral haemorrhage[MeSH Terms] OR ich OR (cardiac arrest[MeSH Terms]) OR “Cardiac arrest” OR anoxic brain injury OR hypoxic encephalopathy OR (acute cerebral ischemia [MeSH Terms]) OR "acute…
Critical care	Critical care [MeSH Terms] OR ICU OR Intensive care OR Critical care OR Intensive care[MeSH Terms]	( TITLE-ABS-KEY ( ( cluster AND analysis ) OR clustering* OR unsupervised ) )	ALL=(Critical care [MeSH Terms] OR ICU OR (Intensive care) OR (Critical care) OR Intensive care[MeSH Terms])
Clustering	cluster analysis OR clustering* OR cluster analysis[MeSH Terms] OR unsupervised	( TITLE-ABS-KEY ( ( critical AND care ) OR icu OR (intensive AND care ) ) )	ALL=(cluster analysis OR clustering* OR (cluster analysis[MeSH Terms]) OR unsupervised)
	COVID[MeSH Terms] OR COVID OR SARS-CoV-2	AND NOT ( TITLE-ABS-KEY ( covid&nbsp;or&nbsp; "sars-cov-2" OR covid-19 ) )	ALL=( COVID OR "SARS-CoV-2" OR COVID-19)
SEARCH STRING	https://pubmed.ncbi.nlm.nih.gov/?term=%231+AND+%232+AND+%235+NOT+%233&sort=relevance&filter=pubt.classicalarticle&filter=pubt.clinicalstudy&filter=pubt.clinicaltrial&filter=pubt.clinicaltrialphasei&filter=pubt.clinicaltrialphaseii&filter=pubt.clinicaltrialphaseiii&filter=pubt.clinicaltrialphaseiv&filter=pubt.multicenterstudy&filter=pubt.observationalstudy&filter=pubt.randomizedcontrolledtrial&fil…		https://www.webofscience.com/wos/woscc/summary/9cfca0bb-22fa-4892-971f-3605544c1215-97454c68/relevance/1
	((("critical care"[MeSH Terms] OR ("intensive care units"[MeSH Terms] OR ("intensive"[All Fields] AND "care"[All Fields] AND "units"[All Fields]) OR "intensive care units"[All Fields] OR "icu"[All Fields]) OR ("critical care"[MeSH Terms] OR ("critical"[All Fields] AND "care"[All Fields]) OR "critical care"[All Fields] OR ("intensive"[All Fields] AND "care"[All Fields]) OR "intensive care"[All Fie…	(TITLE-ABS-KEY(( critical AND care ) OR icu OR ( intensive AND care ))) AND (TITLE-ABS-KEY(( cluster AND analysis ) OR clustering* OR unsupervised)) AND (TITLE-ABS-KEY((Traumatic brain injury) OR head* OR (cranial trauma) OR (closed head injury) OR (brain trauma) OR (acquired brain injury) OR (skull fracture) OR (intracranial injury) OR (cerebral trauma) OR neurotrauma OR tbi OR (brain bleeding) …
NOTES	● with/without () makes no difference for PubMed ● Tried the search with Machine learning, but that increased the search with a load of studies ● COVID or COVID-19 makes no difference in PubMed	● Checked the Wordcloud using SciVal. Seems an appropriate search ● Only Cluster-randomized RCT relatively oft present ● COVID excluded, as this was a common term in the word cloud	● I analysed the search, most critical care and neuro
Reference to tekst. Signal expl.	Explanation	Explanation	Explanation
	"" = searching for the exact phrase	" " = finds "heart attack" finds heart attack and heart attacks	" " = Use straight quotes (NOT curly quotes) to finds words occurring in exact order as entered; can be combined with truncation and wildcards e.g. "occupational therapy"
	() = By using parentheses, you can ensure that the desired logical relationships are maintained and search queries are executed correctly	() = Specifies the order of execution of the Boolean logic in the search e.g., freshwater AND (urban OR city)	() = Specifies the order of execution of the Boolean logic in the search (Antibiotic OR Antiviral) AND (Alga* OR Seaweed)
	{} = no meaning	{} = finds the exact word (e.g. heart-attack)	? before, within or after word or string to replace any single character e.g. wom?n
	* = At the end of a term/phrase, retrieves variations e.g., computer* retrieves computer, computers, computerised, etc (but not compute).	* = finds develop or developing	* before, within or after word or string to replace multiple characters e.g., computer* retrieves computer, computers, computerised, etc.
	If you search without any tekst marks, they will search also for different combination of terms as e.g. head searches for "head"[All Fields] OR (("cranially"[All Fields] OR "skull"[MeSH Terms] OR "skull"	without any brackets or {} e.g. heart attack would be searched as heart AND attack, which would find documents that contained both words, even if they were far apart from each other	If you enter a phrase without quotation marks, the search engine will retrieve records that contain all of the words you entered. The words may or may not appear close together. For example, energy conservation retrieves records containing the exact phrase energy conservation. It will also find records containing the phrase conservation of energy.
	MeSH = MeSH pulls together articles that use different terms to refer to the same concept by assigning one MeSH term to each article covering the concept. The MeSH browser makes it easier to identify the MeSH headings associated with a concept, and to build a search using multiple MeSH terms [mh] or [Mesh] or [MeSH Terms]: MeSH term. Includes narrower terms by default in PubMed e.g., "ultrasonogr…
	Database MEDLINE	Elsevier	Web of Science
Platform	PubMed	Scopus
Date	07.07.2023	04.07.2025
Searches	769	281
Search number	PM1
Filters	Filters applied: Free full text, Full text, Classical Article, Clinical Study, Clinical Trial, Clinical Trial, Phase I, Clinical Trial, Phase II, Clinical Trial, Phase III, Clinical Trial, Phase IV, Letter, Multicenter Study, Observational Study, Randomized Controlled Trial, Humans, English.	Article, English, Humans
Search terms
Intensive care	Critical care [MeSH Terms] OR ICU OR "High-dependency care" OR "Special care unit" OR "Intensive therapy unit" OR "Intensive treatment unit" OR "Intensive care"	{Critical care*} OR icu OR {High-dependency care} OR {Special care unit} OR {Intensive therapy unit} OR {Intensive treatment unit} OR {Intensive observation unit} OR {Intensive recovery unit} OR "Intensive care*"
Diseases (traumatic brain injury, subarachnoid hemorrhage, intracerebral hemorrhage, acute ischemic stroke, hypoxic brain injury following cardiac arrest)	Neuro* [Mesh] OR Cerebral	neuro* OR cerebral*
Clustering	Cluster* OR Constraint-based OR Fuzzy Clustering OR Density-based Clustering OR Distribution-based Clustering OR Centroid-based Clustering OR Connectivity-based Clustering OR "Grouping analysis" OR Taxonomy OR Pattern* OR Segmentation	cluster* OR {Constraint-based} OR {Fuzzy} OR {Density-based } OR {Distribution-based} OR {Centroid-based} OR {Connectivity-based} OR Grouping analysis OR Taxonomy OR Pattern* OR Segmentation
	Database MEDLINE
Platform	PubMed
Date	04.07.2023
Searches	180
Search number	PM2
Limits
Filters	Full text, Clinical Study, Clinical Trial, Clinical Trial, Phase I, Clinical Trial, Phase II, Clinical Trial, Phase III, Clinical Trial, Phase IV, Observational Study, Randomized Controlled Trial, Humans, English.
	Critical care [MeSH Terms] OR ICU OR "High-dependency care" OR "Special care unit" OR "Intensive therapy unit" OR "Intensive treatment unit" OR "Intensive care"
	Neuro* [Mesh] OR Cerebral
	"cluster analysis"[MeSH Terms] OR "pattern"[All Fields] OR "subphenotypes"[All Fields])
Database MEDLINE
Platform	PubMed
Date	04.07.2023
Searches	65
Search number	PM3
	Filters: Clinical Study, Clinical Trial, Clinical Trial, Phase I, Clinical Trial, Phase II, Clinical Trial, Phase III, Clinical Trial, Phase IV, Observational Study, Randomized Controlled Trial, Humans, English
SAH + ICH	"Stroke" [Mesh Terms] OR "Subarachnoid hemorrhage" [Mesh Terms] OR SAH OR "Intracerebral hemorrhage" OR ICH Sort by: Most Recent
ICU	Critical care [MeSH Terms] OR ICU OR "High-dependency care" OR "Special care unit" OR "Intensive therapy unit" OR "Intensive treatment unit" OR "Intensive care" Sort by: Most Recent
Clustering	Cluster* OR Taxonomy OR Pattern* OR Segmentation Sort by: Most Recent
Database MEDLINE
Date	07.07.2023	06.07.2023
Search result	30	117 document results
	PM4	SC4
	Filters applied: Classical Article, Clinical Study, Clinical Trial, Clinical Trial, Phase I, Clinical Trial, Phase II, Clinical Trial, Phase III, Clinical Trial, Phase IV, Observational Study, Preprint, Randomized Controlled Trial, Humans, English.	( LIMIT-TO ( DOCTYPE , "ar" ) OR LIMIT-TO ( DOCTYPE , "ed" ) ) AND ( LIMIT-TO ( LANGUAGE , "English" ) )
Intensive care	Critical care [MeSH Terms] OR ICU OR "High-dependency care" OR "Special care unit" OR "Intensive therapy unit" OR "Intensive treatment unit" OR "Intensive care"	{Critical care} OR ICU OR {High-dependency care} OR {Special care unit} OR {Intensive therapy unit} OR {Intensive treatment unit} OR {Intensive care}
Diseases (traumatic brain injury, subarachnoid hemorrhage, intracerebral hemorrhage, acute ischemic stroke, hypoxic brain injury following cardiac arrest)	neuro* OR cerebral*	neuro* OR cerebral*
Clustering	"cluster analysis" OR "clustering*" OR "Taxonomy" OR Pattern* OR Segmentation	{cluster analysis} OR Clustering*
	Critical care [MeSH Terms] OR ICU OR "High-dependency care" OR "Special care unit" OR "Intensive therapy unit" OR "Intensive treatment unit" OR "Intensive care"
	Traumatic brain injury [MeSH Terms] OR "Head injury" OR "Cranial trauma" OR "Closed head injury" OR Concussion OR "Brain trauma" OR "Acquired brain injury" OR "Craniocerebral injury" OR "Skull fracture" OR "Intracranial injury" OR "Cerebral trauma " OR Neurotrauma OR "Head trauma" OR "Brain damage" OR TBI OR "Intracerebral hemorrhage" OR "Brain bleeding" OR "Subarachnoid" OR SAH OR stroke OR "Cer…
	"cluster analysis" OR "clustering*"
Database MEDLINE
Date	10.07.2023	10.07.2023
Search result	214
	PM5		WS1
FILTERS	Free full text, Full text, Classical Article, Clinical Study, Clinical Trial, Clinical Trial, Phase I, Clinical Trial, Phase II, Clinical Trial, Phase III, Clinical Trial, Phase IV, Letter, Multicenter Study, Observational Study, Randomized Controlled Trial, Humans, English
	neuro* OR cerebral* OR Brain NOT "COVID-19" NOT "SARS-CoV-2"
	Critical care [MeSH Terms] OR ICU OR "High-dependency care" OR "Special care unit" OR "Intensive therapy unit" OR "Intensive treatment unit" OR "Intensive care"
	"cluster analysis" OR "clustering*" OR "Taxonomy" OR Pattern* OR Endotype OR Constraint-based OR Fuzzy Clustering OR Density-based OR Distribution-based OR Centroid-based OR Connectivity-based OR "Grouping analysis"
search string

## Sheet: Studies_incl
author	journal	year_txt	Epub year	study_type_txt	title	dx_txt	dx_tbi	dx_sah	dx_ich	dx_ais	dx_hibi	dx_other	dx_multiple	sample_txt	sample	seks_male%_txt	seks_male	age_txt	age_range	study_period_txt	study_period	data_period_txt	data_period	sample_freq_txt	sample_freq	aim	mmm_clustering	waveform_clustering	clustering_data_txt	clustering_data_demo	clustering_data_ini	clustering_data_labo	clustering_data_mon	clustering_data_imag	clustering_data_therapy	clustering_data_mh	clus_sound	clus_treatment	clus_imaging_findings	clus_demographics	clus_initial_ass	clus_csf	clus_serum_proteins	clus_cmd	clus_icp	clus_cpp	clus_prx	clus_rap	clus_abp
text	text	number	0 = NA 1 = 2004 - 2008 2 = 2009 - 2012 3 = 2013 - 2016 4 = 2017 - 2020 5 = 2021 - Mar 2024	text	text	tbi sah ich ais hibi other	0 = no 1 = yes	0 = no 1 = yes	0 = no 1 = yes	1 = no 1 = yes	0 = no 1 = yes	0 = no 1 = yes	0 = no 1 = yes	number	number	percentage	percentage	number	0 = NA 1 = 0 - 1 years 2 = 2-18 years 3 = 19 - 50 years 4 = 51 - 70 years	number	0 = not reported 1 = 0-1 year 2 = 2 - 4 year 3 = 5 -10 year 4 = >10 year	number	0 = NA 1 = 0-1 hour 2 = 2-24 hour 3 = >1 day 4 = 1 single point	number	0 = NA 1 = 1 sample 2 = 1-10 samples/hz 3 = 1-100 samples/hz 4 = >100 samples/cont. data	text	clustering at least 2 or more neuromonitoring signals 0 = no 1 = yes	0 =no 1 = yes	demographics initial assessment laboratory monitoring imaging therapy clinical	0 =no 1 = yes	0 =no 1 = yes	0 =no 1 = yes	0 =no 1 = yes	0 =no 1 = yes	0 =no 1 = yes	0 =no 1 = yes	0 =no 1 = yes	0 =no 1 = yes	0 =no 1 = yes	0 =no 1 = yes	0 =no 1 = yes	0 =no 1 = yes	0 =no 1 = yes	0 =no 1 = yes	0 =no 1 = yes	0 =no 1 = yes	0 =no 1 = yes	0 =no 1 = yes	0 =no 1 = yes
Nelson	Crit. Care Med	2004	1	retrospective observational	Cerebral microdialysis of patients with severe traumatic brain injury exhibits highly individualistic patterns as visualized by cluster analysis with self-organizing maps	TBI	1	0	0	0	0	0	1	26	26	0.73	73	49.7(16.7)	3	NA	0	Total 2084 hours ±80 per patient	3	1-hourly	4	To analyze patterns of cerebral microdialysis in patients with traumatic brain injury and, with a neural network methodology, investigate pattern relationships to intracranial pressure and cerebral perfusion pressure.	0	0	CMD (8 markers, from 2 probes 1 in penumbral tissue and one in visible healthy tissue)	0	0	0	1	0	0	0	0	0	0	0	0	0	0	1	0	0	0	0	0
Haqqani	Journal of Neurotrauma	2007	1	retrospective observational feasibility	Protein biomarkers in serum of pediatric patients with severe traumatic brain injury identified by ICAT-LC-MS/MS	sTBI	1	0	0	0	0	0	0	6	6	0.83	83	9,6 year	2	unknown	0	once (<8 hour after injury)	4	1	1	To validate gel-free proteomic approaches ICAT-LC-MS/MS (Isotope-Coded Affinity Tag tanem mass spectroscopy protein sequencing and identification) for identifying (1) peripheral "surrogate markers"of brain injury in a clinical setting (includes k-means clustering), (2) (hierarchycal clustering) describes utility of pattern analyses in identifying common behavior of a set of proteins of peripheral…	0	0	Blood samples	0	0	1	0	0	0	0	0	0	0	0	0	0	1	0	0	0	0	0	0
Sorani	Neurocritic. Care	2007	1	observational	New approaches to physiological informatics in neurocritical care	TBI	1	0	0	0	0	0	0	23	23	NA	NA	group A (7 pt) 34.3+-14.4 group B (10 pts) 44.3+-17.0 group C (6 pts): NA	0	NA	0	5.7 (2.3) days	3	1-min	4	Our aims were (1) to present challenges and opportunities for high-frequency multimodal monitoring to quantitatively detect secondary brain insults, and (2) to develop clustering methodology to construct multivariate physiological data “profiles” to classify patients for diagnosis and treatment.	1	0	physiological data (ABP, ICP, HR, CPP, PbtO2, SPO2, Cerebral T, Core T, RR, Minute volume, FiO2, Peak pressure, plateau pressure, PEEP, VT, EtCO2 )	0	0	0	1	0	0	0	0	0	0	0	0	0	0	0	1	1	0	0	1
Kim	Neurocrit. Care	2011	2	oberservational, retrospective	Inter-subject correlation exists between morphological metrics of cerebral blood flow velocity and intracranial pressure pulses	TBI (n=29) SAH (n=15) ICH (n=2) NPH (n=1)	1	1	1	0	0	1	1	47	47	0.745	74.5	46 (20)	3	July 2008 - Nov 2009	1	90 measurements each about 3 min	2	waveform data	4	To extend the morphologic clustering algorithm (that allows extraction of ICP pulses) to extract various morphological metrics from ICP and CBFV pulses that were simultaneously recorded from 47 brain injury patients and investigate the mutual correlation between those metrics.	1	1	ICP and CBFV waveform	0	0	0	1	0	0	0	0	0	0	0	0	0	0	0	1	0	0	0	0
Wainwright	Acta neurochirurgica. Supplement	2012	2	retrospective, observational	Bioinformatics Analysis of Mortality Associated with Elevated Intracranial Pressure in Children	TBI (n=12) ICH (n=7) Stroke (n=4) DKA (n=1) ADEM (n=1) ALF (n=5) Metabolic (n=1)	1	1	1	1	0	diabetic ketoacidoses (DKA); acute disseminated encephalopyelitis (ADEM) Acute liver failure (ALF) Metabolic	1	32	32	0.52	52	8.3	2	2003 and 2008	3	First, we restricted the time window of analysis to the first 7 days after placement of the ICP monitor, reasoning	3	Differed per patient. Max once every 30 min	0	To analyze a large dataset of heterogeneous data classes (laboratory, physiology, device settings, socioeconomic status), collected as part of the routine care of children who underwent ICP monitoring for treatment of acute brain injuries. We sought to provide proof of concept that the use of this approach in pediatric neurocritical care could generate new insights into complex interactions of ph…	0	0	laboratory, physiology, device settings, socioeconomic status	1	0	1	1	0	0	0	0	0	0	1	0	0	0	0	1	1	0	0	1
Kumar	Beain, Behavior and Immunity	2016	3	prospective, observational	Principal components derived from CSF inflammatory profiles predict outcome in survivors after severe traumatic brain injury	sTBI	1	0	0	0	0	0	0	114	114	80.7%	80.7	35.88	3	NA	0	Up to 5 days up to 2x daily; at least 2 CSF and/or serum samples per patient	3	2x daily	2	To apply PCA on CSF inflammatory marker data obtained for dimension reduction, these PCAs were used to identify meaningful clusters within the study population. These were compared with other biomarkers and clinical outcome	0	0	CSF samples First PC-analysis to extract significant components. Than clustering with the significant componentnt (L-5, IL- 6, IL-8, IL-10, sICAM, SVCAM, and sFAS. The markers significantly loading to PC2 were: IL-4, IL-6, IL-7, IL-12. Panel B: The loading of each CSF inflammatory biomarker to PC1 and PC2 for days 4–5 post-injury. The markers significantly loading (P|0.4|) to PC1 were: IL-1b, IL-…	0	0	1	0	0	0	0	0	0	0	0	0	1	1	0	0	0	0	0	0
Jha	CCM	2018	4	Prospective, observational	Intracranial Pressure Trajectories: A Novel Approach to Informing Severe Traumatic Brain Injury Phenotypes	TBI	1	0	0	0	0	0	0	404	404	77.78%	77.78	35 (23-50)	3	2000-2014	4	120 hours	3	Hourly data	4	We use GBTM to define longitudinal ICP trajectories and identify potentially distinct patterns in severe TBI. We examined the utility of generated ICP trajectory groups as outcome predictors. To interrogate the model, we explored a potential genetic contribution to group variation. Since ABCC8 encodes sulfonylurea-receptor-1 (Sur1), a putative regulator of cerebral edema in TBI, we evaluated whet…	0	0	ICP data	0	0	0	1	0	0	0	0	0	0	0	0	0	0	0	1	0	0	0	0
Asgari	CCM	2019	4	observational, retrospective	Feasibility of Hidden Markov Models for the Description of Time-Varying Physiologic State After Severe Traumatic Brain Injury	TBI	1	0	0	0	0	0	0	379	379	0.79	79	39 (17)	3	2002 - 2016	4	3.3 (2.6) days	3	1-hourly	4	aims at the development of a method for detecting physiologic states associated with the outcome from time-series physiologic measurements by unsupervised clustering using a hidden Markov model.	0	0	physiological trends (ICP, CPP, PRx, RAP)	0	0	0	1	0	0	0	0	0	0	0	0	0	0	0	1	1	1	1	0
Eiden	EBioMedizine	2019	4	observational	Discovery and validation of temporal patterns involved in human brain ketometabolism in cerebral microdialysis fluids of traumatic brain injury patients	sTBI	1	0	0	0	0	0	0	n=26 (keto. Assessment) n=12 (valid)	38	39.47%	39.47	50.4 (17.6)	4	2013 - 2017	2	studie 1: 116 ±71h studie 2: max. 7 days	3	studie 1: 1/hour studie 2: 2x/day	2	To combine metabolomics with data modelling and in silico pathway analysis to define metabolic state of the patients during the acute post TBI critical care phase	0	0	40 CMD samples analysing both 'standard' markers and retrospectively metabolic profiles using i.e., Mass spectroscopy	0	0	0	1	0	0	0	0	0	0	0	0	0	0	1	0	0	0	0	0
Gradisek	Journal of Neurotrauma	2021	5	Obervational, prospective	Prognostic Value of a Combination of Circulating Biomarkers in Critically Ill Patients with Traumatic Brain Injury: Results from the European CREACTIVE Study	TBI	1	0	0	0	0	0	0	80	80	81.2%	81.2	45.1	3	March 2014 - Sep 2016	2	1 data point	4	2 blood samples (ICU admission and day 4/5)	2	This pilot study focused on TBI patients admitted to intensive care units (ICUs) and aimed at identifying patterns of circulating biomarkers associated with the disability level at 6 months from injury, measured by the extended Glasgow Outcome Scale (GOS-E).	0	0	Blood samples (107 Biomarkers)	0	0	1	0	0	0	0	0	0	0	0	0	0	1	0	0	0	0	0	0
Lindblad	Crit Care	2021	5	prospective observational	Fluid proteomics of CSF and serum reveal important neuroinflammatory proteins in blood-brain barrier disruption and outcome prediction following severe traumatic brain injury: a prospective, observational study	sTBI	1	0	0	0	0	0	0	n=90 (TBI) n=15 (healthy) n=96 (TBI matched, validation)	90	74% 47% 75%	74	57 (41 - 62) 25 (22 - 29) 54 (36.5 - 63)	4	2007 - 2015	3	1 sample ±60.8 after event	4	1x	1	We aimed to perform a multiplex screening of brain enriched and inflammatory proteins in blood and cerebrospinal fluid (CSF) in order to study their role in BBB disruption, neuroinflammation and long-term functional outcome in TBI patients and healthy controls. main objective was to determine to what degree changes in protein concentrations could be associated to BBB disruption, as well as their …	0	0	CSF (EVD, for APOE genotyping) and blood samples	0	0	1	0	0	0	0	0	0	0	0	0	1	1	0	0	0	0	0	0
Megjhani	Acta Neurochir. Suppl.	2021	5	retrospective, observational	Investigating Changes in Intracranial Pressure Waveform Morphology in Patients with Ventriculitis using Clustering	ICH SAH Brain tumor	0	1	1	0	0	0	1	19* *sufficient long data period is 9 patients	19	0.32	31.6	63 (49-68)	4	2009 - 2018	3	459.9 hour/9 = 51 hours	3	125 Hz	4	To examine whether changes in Intracranial Pressure (ICP) waveform morphologies can be used as a biomarker for early detection of ventriculitis.	0	1	ICP-waveform	0	0	0	1	0	0	0	0	0	0	0	0	0	0	0	1	0	0	0	0
Narula	Clinical Neurophysiology	2021	5	retrospectiv, observational	Detection of EEG burst-suppression in neurocritical care patients using an unsupervised machine learning algorithm	SAH (n=19) EDH (n=1) ICH (n=2) Epilepsy (n=8)	0	1	1	0	0	1	1	29	29	55.2%	55.2	52 (range, 58)	4	unknown	0	29 hour; 1 hour per patient	3	> 200 Hz	4	Describe a novel unsupervised learning algorithm that detects bursts in EEG and generates burst-per-minute estimates for the purpose of monitoring sedation level in an intensive care unit (ICU). We validated the algorithm on 29 hours of burst annotated EEG data from 29 patients suffering from status epilepticus and hemorrhage	0	1	EEG	0	0	0	1	0	0	0	0	0	0	0	0	0	0	0	0	0	0	0	0
Åkerlund	Critical Care	2022	5	observational	Clustering identifies endotypes of traumatic brain injury in an intensive care cohort: a CENTER‑TBI study	TBI	1	0	0	0	0	0	0	1728	1728	73.4%	73.4	50.4 (19.3)	3	2014-2018	2	1 sample	4	1 sample	1	The aim of this study is not primarily to describe endotypes associated with outcome, but to describe endotypes that could motivate tailored treatments in the future, and potentially lead to improved outcome in patients with TBI.	0	0	Sex, MAP, Platelet count, ASA-PS, classification Heart rate, Creatinine, Anticoagulant, or antiplatelet Treatment, preinjury Body temperature, Haemoglobin, BMI at arrival SpO2, Rotterdam CT score, Type of injury, pH, Fisher classification, Cause of injury, Base excess, Midline shift (mm), Pupillary reactivity, PaO2, Traumatic axonal injury, GCS motor score, PaCO2, EDH, GCS total score, Lactate, a…	1	1	1	1	1	0	1	0	1	1	1	1	0	0	0	0	0	0	0	1
Boos	PEDIATRICS	2022	5	retrospective observational cohort	Traumatic Head Injury and the Diagnosis of Abuse: A Cluster Analysis	TBI	1	0	0	0	0	0	0	500	500	NA	NA	<3 y	2	2010 - 2013	2	1 timepoint, for continuous is it not reported	4	1	1	to sort children with neurologic injury (TBI) using 3 clustering algorithms, without reference to physicians’ diagnoses or predetermined diagnostic criteria, and to compare the results to existing AHT (abusive head injury) data, physicians’ diagnoses, and a proposed triad of findings	0	0	patients' symptoms, clinical and imaging findings, historical features, local diagnostics, the decision to report the case to childrens' protective services	0	0	0	0	1	0	1	0	0	1	0	1	0	0	0	0	0	0	0	0
Rajagopalan	Neurocritical Care	2022	5	retrospective observational	Hierarchical Cluster Analysis Identifies Distinct Physiological States After Acute Brain injury	SAH TBI	1	1	0	0	0	0	1	20	20	0.45	45	47.2	3	March 2005 - Sep 2009	2	177.2 +/- 104.9 hour	3	Hourly data	4	The aim of this study was to test the hypothesis that data-driven approaches can identify distinct physiological states from intracranial multimodality monitoring data.	1	0	CMD ICP PbtO2 HR MAP	0	0	0	1	0	0	0	0	0	0	0	0	0	0	1	1	0	0	0	1
Satar	Journal of Voice	2022	5	observational, case-control	Investigation of Relation Between Hypoxic-Ischemic Encephalopathy (HIE) and Spectral Features of Infant Cry Audio	HIBI	0	0	0	0	1	0	0	35 (15 diseae/20 healthy)	15	0.65	66.7	Infants (7-10 days)	1	October 2020 and June 2021	1	Each measurement ± 97.26 sec	1	44100 Hz	4	This study aims to investigate whether crying sounds can be utilized in the early diagnosis of HIE in the way of developing a computer-assisted device or mobile application.	0	1	Computed features from sound data	0	0	0	1	0	0	0	1	0	0	0	0	0	0	0	0	0	0	0	0
Åkerlund	Lancet Neurol	2024	5	observational	Clinical descriptors of disease trajectories in patients with traumatic brain injury in the intensive care unit (CENTER-TBI): a multicentre observational cohort study	TBI	1	0	0	0	0	0	0	1728	1728	0.734	73.4	52 (33 - 67)	4	Dec 2014 - Dec 2017	2	first 7 days of ICU stay	3	Continuous features were characterised by daily means or by the daily difference between maximum and minimum values if repeated measures of a feature occurred on one day.	2	We aimed to identify clinical variables that might distinguish disease trajectories among patients with traumatic brain injury admitted to the ICU.	0	0	clinical and laboratory variables (see supplemental data)	1	1	1	1	1	1	1	0	1	1	1	1	0	1	0	1	0	0	0	0
ABP = arterial blood pressures; ADEM = acute disseminated encephalomyelitis; AHT = abusive head injury; ALF = acute liver failure; AIS = acute ischemic stroke; AUC = area under the curve; BBB = blood brain barrier; BMI = body mass index; CBFV = cerebral blood flow velocity; Cerebral T = cerebral temperature; CMD = cerebral microdialysis; Core T = core temperature; CPP = cerebral perfusion pressur…
[truncated: 35 more columns]
